# Supplementary material for: Biological age acceleration associates with Alzheimer's disease plasma biomarker levels
Source: Alzheimers Dement. 2026 Jan 22;22(1):e71005. doi: 10.1002/alz.71005 (PMC12828061; doi:10.1002/alz.71005)
Supplement: Supplementary file 2 — Supporting Information [file ALZ-22-e71005-s001.xlsx]

## Sheet: TOC
Supplement: Table of Contents
EFIGA Cohort Primary Results - Biological Age with Plasma Biomarkers
S1	Alzheimer's disease plasma biomarker associations with chronological age, Horvath biological age, and Hannum biological age
S2	Alzheimer's disease plasma biomarker associations with Horvath and Hannum biological ages, by sex
S3	Alzheimer's disease plasma biomarker associations with Horvath and Hannum biological ages, by APOE-ε4 carrier status
ROS/MAP Validation Cohort Results
S4	Neuropathology associations with Horvath and Hannum biological ages and age accelerations
S5	Neuropathology associations with Horvath and Hannum biological ages and age accelerations, by sex
S6	Neuropathology associations with Horvath and Hannum biological ages and age accelerations, by APOE-ε4 carrier status
EFIGA Cohort Primary Results - Age Acceleration with Plasma Biomarkers
S7	Alzheimer's disease plasma biomarker associations with Horvath and Hannum biological age accelerations
S8	Alzheimer's disease plasma biomarker associations with Horvath and Hannum biological age accelerations, by sex
S9	Alzheimer's disease plasma biomarker associations with Horvath and Hannum biological age accelerations, by APOE-ε4 carrier status
S10	Associations of Horvath and Hannum biological ages and age accelerations with global ancestry proportions
S11	Alzheimer's disease plasma biomarker associations with Horvath and Hannum biological ages and age accelerations, adjusted for global ancestry proportions
EFIGA Cohort Primary Results - Cell-Type Proportion Asssociations
S12	Cell type proportion associations with chronological age, Horvath biological age, and Hannum biological age
S13	Cell type proportion associations with Horvath and Hannum biological ages, by sex
S14	Cell type proportion associations with Horvath and Hannum biological ages, by APOE-ε4 carrier status
S15	Cell type proportion associations with Horvath and Hannum biological age accelerations
S16	Cell type proportion associations with Horvath and Hannum biological age accelerations, by sex
S17	Cell type proportion associations with Horvath and Hannum biological age accelerations, by APOE-ε4 carrier status
S18	Cell type proportion associations with Horvath and Hannum biological ages and age accelerations, adjusted for global ancestry proportions

## Sheet: S1
Supplementary Table 1. Associations of Chronological Age, Horvath Biological Age, and Hannum Biological Age with Alzheimer's Disease Plasma Biomarkers in EFIGA
Biomarker	Beta_ChronAge	SE_ChronAge	Pval_ChronAge	P.FDR_ChronAge	Beta_Horvath	SE_Horvath	Pval_Horvath	P.FDR_Horvath	Beta_Hannum	SE_Hannum	Pval_Hannum	P.FDR_Hannum
Aβ40	0.302776	0.0374372	2.90621e-15	1.30779e-14	0.0845051	0.0389304	0.0303106	0.0340995	0.131931	0.0385832	0.0006661	0.00149872
Aβ42	0.22077	0.0384869	1.47488e-08	2.65478e-08	0.0259962	0.0391022	0.506394	0.506394	0.0697595	0.038987	0.0740244	0.0740244
Aβ42/Aβ40	-0.123121	0.0391959	0.00175838	0.00197818	-0.106142	0.0392435	0.00701375	0.0105206	-0.0977392	0.0389274	0.0122846	0.0184269
GFAP	0.326143	0.0370515	1.13628e-17	1.02265e-16	0.112045	0.0381375	0.00341777	0.0102533	0.149225	0.0380689	9.77246e-05	0.000293174
NfL	0.279366	0.0376711	3.68076e-13	1.10423e-12	0.104385	0.0384527	0.00680674	0.0105206	0.159869	0.0381972	3.22855e-05	0.000270801
P-Tau181	0.190306	0.0393979	1.70597e-06	2.55895e-06	0.118606	0.0390469	0.00248213	0.0102533	0.130426	0.0397368	0.00108568	0.00195423
P-Tau217	0.234928	0.0390229	2.93197e-09	6.59694e-09	0.137624	0.0388854	0.000430347	0.00387312	0.159474	0.0394832	6.0178e-05	0.000270801
P-Tau231	0.167867	0.0393181	2.25453e-05	2.89868e-05	0.101529	0.0390479	0.00953281	0.0122565	0.0899414	0.0397307	0.0239198	0.0269098
Total-tau	0.0345249	0.0388561	0.374575	0.374575	0.104606	0.0380439	0.00612785	0.0105206	0.0924837	0.0382366	0.0158412	0.0203672
*ChronAge = Chronological Age

## Sheet: S2
Supplementary Table 2. Sex-Stratified Associations of Horvath and Hannum Biological Age with Alzheimer's Disease Plasma Biomarkers in EFIGA
Clock	Biomarker	Beta_Men	SE_Men	Pval_Men	P.FDR_Men	Beta_Women	SE_Women	Pval_Women	P.FDR_Women
Hannum	Aβ40	0.146494	0.0672395	0.0304122	0.054742	0.124377	0.0468739	0.00825627	0.0148613
Horvath	Aβ40	0.146152	0.0671474	0.030571	0.206492	0.0550464	0.0474657	0.246796	0.277645
Hannum	Aβ42	0.062537	0.0678275	0.357533	0.357533	0.0732153	0.047271	0.122141	0.157039
Horvath	Aβ42	0.0531242	0.0677692	0.433939	0.488181	0.0118054	0.0474724	0.803725	0.803725
Hannum	Aβ42/Aβ40	-0.08632	0.0678005	0.204315	0.229855	-0.10366	0.0471419	0.028409	0.0426135
Horvath	Aβ42/Aβ40	-0.110131	0.0688212	0.110984	0.249714	-0.103206	0.0473507	0.0298196	0.0383395
Hannum	GFAP	0.193536	0.0651045	0.00326881	0.0290475	0.128612	0.0469018	0.00635256	0.0142933
Horvath	GFAP	0.0794827	0.0649912	0.222601	0.31802	0.127886	0.0470516	0.00682724	0.0153613
Hannum	NfL	0.148551	0.0656184	0.0245314	0.054742	0.16505	0.0465848	0.000437917	0.00394125
Horvath	NfL	0.078094	0.0652	0.232265	0.31802	0.117656	0.0471512	0.0129508	0.0233115
Hannum	P-Tau181	0.113703	0.0673374	0.0927271	0.119221	0.140054	0.0488824	0.00437679	0.0131304
Horvath	P-Tau181	0.0760923	0.0656019	0.247349	0.31802	0.143312	0.0480935	0.00305055	0.0111442
Hannum	P-Tau217	0.161818	0.0663429	0.0155156	0.0465468	0.158	0.0488581	0.00131778	0.00593001
Horvath	P-Tau217	0.130714	0.065103	0.0458872	0.206492	0.140215	0.0480553	0.00371474	0.0111442
Hannum	P-Tau231	0.128844	0.0665811	0.0542485	0.0813728	0.0697048	0.0492108	0.15738	0.177053
Horvath	P-Tau231	0.00694649	0.0656902	0.91588	0.91588	0.147953	0.0479963	0.00218673	0.0111442
Hannum	Total-tau	0.179463	0.0652811	0.00645499	0.0290475	0.0549349	0.047269	0.245794	0.245794
Horvath	Total-tau	0.106902	0.0648185	0.100473	0.249714	0.105039	0.0471712	0.026468	0.0383395

## Sheet: S3
Supplementary Table 3. APOE-Stratified Associations of Horvath and Hannum Biological Age with Alzheimer's Disease Plasma Biomarkers in EFIGA
Clock	Biomarker	Beta_APOE4neg	SE_APOE4neg	Pval_APOE4neg	P.FDR_APOE4neg	Beta_APOE4pos	SE_APOE4pos	Pval_APOE4pos	P.FDR_APOE4pos
Hannum	Aβ40	0.133051	0.0486125	0.00646657	0.0191561	0.139988	0.0645859	0.0311909	0.0561437
Horvath	Aβ40	0.0873798	0.0496326	0.0790522	0.0889337	0.0810548	0.063971	0.206374	0.309562
Hannum	Aβ42	0.0670683	0.0491898	0.173477	0.173477	0.0917909	0.0648529	0.158273	0.203493
Horvath	Aβ42	0.0207067	0.0498113	0.677843	0.677843	0.0487398	0.0640603	0.447507	0.575366
Hannum	Aβ42/Aβ40	-0.116084	0.0489707	0.0182232	0.0328018	-0.0635421	0.0654488	0.332609	0.332609
Horvath	Aβ42/Aβ40	-0.106816	0.0496603	0.0320612	0.0480919	-0.0977637	0.0653829	0.136186	0.245134
Hannum	GFAP	0.134797	0.0480419	0.00525169	0.0191561	0.176201	0.0635733	0.00601504	0.0258218
Horvath	GFAP	0.15343	0.0480999	0.00153013	0.00856737	0.0388692	0.0636229	0.541824	0.609552
Hannum	NfL	0.127793	0.0483433	0.00851382	0.0191561	0.226728	0.0631443	0.000400296	0.00360266
Horvath	NfL	0.107235	0.0487526	0.0283807	0.0480919	0.0982524	0.0637986	0.124874	0.245134
Hannum	P-Tau181	0.100443	0.0499967	0.0452056	0.0581215	0.170107	0.0667576	0.0114764	0.0258218
Horvath	P-Tau181	0.115083	0.0498079	0.0213632	0.0480673	0.116833	0.0642108	0.0701214	0.245134
Hannum	P-Tau217	0.14832	0.0494831	0.00289208	0.0191561	0.173785	0.0667215	0.00979405	0.0258218
Horvath	P-Tau217	0.146407	0.0495012	0.00328297	0.0098489	0.123592	0.0640189	0.0547621	0.245134
Hannum	P-Tau231	0.0701703	0.0497652	0.159302	0.173477	0.118658	0.0671626	0.0785889	0.117883
Horvath	P-Tau231	0.0984537	0.0497799	0.0486325	0.0625275	0.0991744	0.0642047	0.123792	0.245134
Hannum	Total-tau	0.0972583	0.0481264	0.0439249	0.0581215	0.0845235	0.0641166	0.188662	0.212245
Horvath	Total-tau	0.149823	0.0479494	0.00190386	0.00856737	0.0223532	0.0634211	0.724803	0.724803
*APOE4neg = no APOE-ε4 alleles
*APOE4pos = 1 or 2 APOE-ε4 alleles

## Sheet: S4
Supplementary Table 4. Associations of Biological Age and Age Acceleration with Neuropathology in ROS/MAP Validation Cohort
Clock	Pathology	Beta	SE	Pval	P.FDR
Horvath	Amyloid	0.205587	0.037143	4.40247e-08	8.80495e-08
Hannum	Amyloid	0.242516	0.0366403	7.20474e-11	2.8819e-10
Horvath_Accel	Amyloid	0.204418	0.0371457	5.23838e-08	1.04768e-07
Hannum_Accel	Amyloid	0.24121	0.0366439	9.07178e-11	3.62871e-10
Horvath	Global pathology	0.185915	0.0369488	6.17855e-07	7.67365e-07
Hannum	Global pathology	0.210305	0.0366861	1.46766e-08	1.46766e-08
Horvath_Accel	Global pathology	0.186659	0.0369355	5.53119e-07	7.37492e-07
Hannum_Accel	Global pathology	0.211357	0.0366694	1.22996e-08	1.22996e-08
Horvath	NFT	0.218196	0.0365018	3.59671e-09	1.43868e-08
Hannum	NFT	0.232517	0.0362995	2.74044e-10	5.48089e-10
Horvath_Accel	NFT	0.217604	0.0364989	3.94244e-09	1.57697e-08
Hannum_Accel	NFT	0.231914	0.0362968	3.02844e-10	6.05689e-10
Horvath	Tangles	0.184471	0.0369773	7.67365e-07	7.67365e-07
Hannum	Tangles	0.215616	0.0365554	5.71499e-09	7.61999e-09
Horvath_Accel	Tangles	0.182706	0.0369834	9.77029e-07	9.77029e-07
Hannum_Accel	Tangles	0.21356	0.036564	7.95972e-09	1.0613e-08
*Accel = Age Acceleration

## Sheet: S5
Supplementary Table 5. Sex-Stratified Associations of Biological Age and Age Acceleration with Neuropathology in ROS/MAP Validation Cohort
Clock	Pathology	Beta_Men	SE_Men	Pval_Men	P.FDR_Men	Beta_Women	SE_Women	Pval_Women	P.FDR_Women
Hannum	Amyloid	0.27711	0.0598172	5.74217e-06	2.12168e-05	0.219697	0.0463105	2.83296e-06	5.66592e-06
Horvath	Amyloid	0.273874	0.05989	7.48248e-06	9.97665e-06	0.162246	0.0470434	0.000616922	0.00166604
Hannum_Accel	Amyloid	0.276014	0.0598345	6.26751e-06	2.507e-05	0.218167	0.0463276	3.3342e-06	4.44559e-06
Horvath_Accel	Amyloid	0.273622	0.0598984	7.64384e-06	1.01918e-05	0.160444	0.0470593	0.000710798	0.0014216
Hannum	Global pathology	0.245175	0.0603571	6.4575e-05	8.61e-05	0.18903	0.0465499	5.77882e-05	5.77882e-05
Horvath	Global pathology	0.281714	0.0597358	3.94201e-06	7.88402e-06	0.127337	0.0470186	0.00702508	0.00702508
Hannum_Accel	Global pathology	0.242145	0.0604045	7.99596e-05	0.000106613	0.19267	0.0465164	4.12129e-05	4.12129e-05
Horvath_Accel	Global pathology	0.279691	0.0597726	4.65253e-06	9.30507e-06	0.129667	0.0470043	0.00604404	0.00604404
Hannum	NFT	0.26938	0.0599559	1.06084e-05	2.12168e-05	0.215256	0.0462933	4.38547e-06	5.84729e-06
Horvath	NFT	0.33287	0.0587069	3.81676e-08	1.5267e-07	0.157505	0.0468129	0.000833019	0.00166604
Hannum_Accel	NFT	0.261483	0.0600912	1.95036e-05	3.90071e-05	0.21895	0.0462543	2.96865e-06	4.44559e-06
Horvath_Accel	NFT	0.32681	0.0588387	6.92651e-08	2.7706e-07	0.159832	0.0467951	0.000694894	0.0014216
Hannum	Tangles	0.201011	0.0609891	0.00111946	0.00111946	0.227649	0.0462236	1.19423e-06	4.77691e-06
Horvath	Tangles	0.244618	0.0603807	6.75195e-05	6.75195e-05	0.149241	0.0471407	0.0016532	0.00220426
Hannum_Accel	Tangles	0.192393	0.0610948	0.00183129	0.00183129	0.230027	0.0461976	9.17085e-07	3.66834e-06
Horvath_Accel	Tangles	0.237861	0.0604896	0.000108295	0.000108295	0.150472	0.0471338	0.00151142	0.00201523
*Accel = Age Acceleration

## Sheet: S6
Supplementary Table 6. APOE-Stratified Associations of Biological Age and Age Acceleration with Neuropathology in ROS/MAP Validation Cohort
Clock	Pathology	Beta_APOE4neg	SE_APOE4neg	Pval_APOE4neg	P.FDR_APOE4neg	Beta_APOE4pos	SE_APOE4pos	Pval_APOE4pos	P.FDR_APOE4pos
Hannum	Amyloid	0.270989	0.0421927	3.03465e-10	1.21386e-09	0.204781	0.0728775	0.00550647	0.00734196
Horvath	Amyloid	0.240983	0.0428364	3.02826e-08	6.05652e-08	0.156518	0.0741655	0.0362149	0.0535008
Hannum_Accel	Amyloid	0.269125	0.0421975	3.98558e-10	1.59423e-09	0.200705	0.0729659	0.00655856	0.00874475
Horvath_Accel	Amyloid	0.239273	0.0428352	3.75998e-08	7.51996e-08	0.152848	0.0742213	0.0409082	0.0599542
Hannum	Global pathology	0.24059	0.04211	1.86839e-08	2.49119e-08	0.18455	0.0727444	0.0120217	0.0120217
Horvath	Global pathology	0.224862	0.0425639	1.87412e-07	1.97889e-07	0.150715	0.0729265	0.0401805	0.0535008
Hannum_Accel	Global pathology	0.241745	0.0420803	1.56901e-08	2.09202e-08	0.180688	0.0728173	0.0139943	0.0139943
Horvath_Accel	Global pathology	0.225574	0.042536	1.68751e-07	2.17027e-07	0.147306	0.0729635	0.0449656	0.0599542
Hannum	NFT	0.255454	0.0417706	1.89348e-09	3.78695e-09	0.2221	0.0716116	0.00223244	0.00550381
Horvath	NFT	0.256104	0.042051	2.19538e-09	8.7815e-09	0.195383	0.0717929	0.00713008	0.0285203
Hannum_Accel	NFT	0.254632	0.0417633	2.1111e-09	4.22221e-09	0.218793	0.0716871	0.00261313	0.00787951
Horvath_Accel	NFT	0.25523	0.0420405	2.45606e-09	9.82423e-09	0.192441	0.0718353	0.00806275	0.032251
Hannum	Tangles	0.229921	0.0420577	7.13553e-08	7.13553e-08	0.219458	0.0722763	0.00275191	0.00550381
Horvath	Tangles	0.22362	0.042412	1.97889e-07	1.97889e-07	0.143736	0.0739501	0.0535008	0.0535008
Hannum_Accel	Tangles	0.229123	0.0420483	7.84299e-08	7.84299e-08	0.211568	0.0724327	0.00393976	0.00787951
Horvath_Accel	Tangles	0.222804	0.0424009	2.17027e-07	2.17027e-07	0.136682	0.0740377	0.0665278	0.0665278
*Accel = Age Acceleration
*APOE4neg = no APOE-ε4 alleles
*APOE4pos = 1 or 2 APOE-ε4 alleles

## Sheet: S7
Supplementary Table 7. Associations of Horvath and Hannum Biological Age Accelerations with Alzheimer's Disease Plasma Biomarkers in EFIGA
Biomarker	Beta_Horvath_Accel	SE_Horvath_Accel	Pval_Horvath_Accel	P.FDR_Horvath_Accel	Beta_Hannum_Accel	SE_Hannum_Accel	Pval_Hannum_Accel	P.FDR_Hannum_Accel
Aβ40	0.0873298	0.0386002	0.0239952	0.0269946	0.120397	0.0383579	0.00177201	0.00318963
Aβ42	0.0279967	0.0388913	0.471861	0.471861	0.0598349	0.038842	0.123926	0.123926
Aβ42/Aβ40	-0.107168	0.0392698	0.00652236	0.00978354	-0.0966333	0.0389982	0.0134667	0.0202
GFAP	0.11445	0.0377852	0.00254853	0.0076456	0.137197	0.0378225	0.000308127	0.000924381
NfL	0.108361	0.0379552	0.00443802	0.00978354	0.14615	0.0378221	0.000122385	0.000550734
P-Tau181	0.118845	0.0390555	0.00243815	0.0076456	0.130123	0.0396231	0.00107898	0.0024277
P-Tau217	0.137845	0.0388922	0.000422321	0.00380089	0.159088	0.0393707	5.97404e-05	0.000537664
P-Tau231	0.101743	0.0390555	0.00939733	0.0120823	0.0897479	0.0396169	0.0238199	0.0267974
Total-tau	0.105367	0.0380036	0.00571677	0.00978354	0.0870661	0.0382472	0.0231375	0.0267974
*Accel = Age Acceleration

## Sheet: S8
Supplementary Table 8. Sex-Stratified Associations of Horvath and Hannum Biological Age Acceleration with Alzheimer's Disease Plasma Biomarkers in EFIGA
Clock	Biomarker	Beta_Men	SE_Men	Pval_Men	P.FDR_Men	Beta_Women	SE_Women	Pval_Women	P.FDR_Women
Hannum_Accel	Aβ40	0.146429	0.0672353	0.0304751	0.0548552	0.106993	0.0464611	0.0217536	0.0391565
Horvath_Accel	Aβ40	0.145747	0.0671078	0.030932	0.202634	0.0593656	0.0469244	0.206495	0.232307
Hannum_Accel	Aβ42	0.0625057	0.0678228	0.35774	0.35774	0.0578595	0.0469795	0.218764	0.24611
Horvath_Accel	Aβ42	0.0529467	0.0677265	0.435186	0.489584	0.0148973	0.0471107	0.751988	0.751988
Hannum_Accel	Aβ42/Aβ40	-0.0862415	0.0677949	0.204688	0.230275	-0.101938	0.0472487	0.0315136	0.0472705
Horvath_Accel	Aβ42/Aβ40	-0.109789	0.0687939	0.111949	0.251886	-0.104987	0.0474208	0.0273497	0.0351639
Hannum_Accel	GFAP	0.193574	0.0651061	0.00326354	0.0293719	0.110352	0.0464599	0.0179671	0.0391565
Horvath_Accel	GFAP	0.0794049	0.0649885	0.223034	0.320257	0.131511	0.0464573	0.00485658	0.0109273
Hannum_Accel	NfL	0.148555	0.0656202	0.0245319	0.0548552	0.143563	0.0458683	0.0018653	0.00839385
Horvath_Accel	NfL	0.0779778	0.0652037	0.232985	0.320257	0.123859	0.0462192	0.00764312	0.0137576
Hannum_Accel	P-Tau181	0.11363	0.067337	0.0929331	0.119485	0.139478	0.0486268	0.0043335	0.0130005
Horvath_Accel	P-Tau181	0.0758214	0.0656101	0.249089	0.320257	0.143878	0.0481175	0.00295176	0.0109273
Hannum_Accel	P-Tau217	0.162001	0.0663391	0.0153945	0.0461834	0.157177	0.048605	0.00131822	0.00839385
Horvath_Accel	P-Tau217	0.131236	0.0651014	0.0450297	0.202634	0.140304	0.0480809	0.00371122	0.0109273
Hannum_Accel	P-Tau231	0.12869	0.0665802	0.0545322	0.0817982	0.0695248	0.0489541	0.156287	0.20094
Horvath_Accel	P-Tau231	0.00636376	0.0656932	0.922917	0.922917	0.148558	0.0480192	0.00210797	0.0109273
Hannum_Accel	Total-tau	0.17867	0.0652927	0.00669991	0.0301496	0.0470528	0.0472696	0.320084	0.320084
Horvath_Accel	Total-tau	0.104226	0.0648346	0.109315	0.251886	0.107333	0.0471214	0.0232184	0.0348275
*Accel = Age Acceleration

## Sheet: S9
Supplementary Table 9. APOE-Stratified Associations of Horvath and Hannum Biological Age Acceleration with Alzheimer's Disease Plasma Biomarkers in EFIGA
Clock	Biomarker	Beta_APOE4neg	SE_APOE4neg	Pval_APOE4neg	P.FDR_APOE4neg	Beta_APOE4pos	SE_APOE4pos	Pval_APOE4pos	P.FDR_APOE4pos
Hannum_Accel	Aβ40	0.133609	0.0486033	0.00623877	0.0187163	0.107023	0.0635013	0.0932333	0.13985
Horvath_Accel	Aβ40	0.0892018	0.0496023	0.0728483	0.0819543	0.0863306	0.0624937	0.168448	0.252672
Hannum_Accel	Aβ42	0.0673592	0.0491823	0.171559	0.171559	0.0603982	0.0638719	0.345313	0.356913
Horvath_Accel	Aβ42	0.0216749	0.0497858	0.663525	0.663525	0.0538058	0.0628021	0.392451	0.50458
Hannum_Accel	Aβ42/Aβ40	-0.116383	0.048962	0.0179084	0.0322352	-0.0607457	0.0658077	0.356913	0.356913
Horvath_Accel	Aβ42/Aβ40	-0.107788	0.0496315	0.0304423	0.0456634	-0.0986062	0.0656095	0.134201	0.241562
Hannum_Accel	GFAP	0.134698	0.0480418	0.00528467	0.0187163	0.143469	0.0623984	0.022354	0.0502964
Horvath_Accel	GFAP	0.153099	0.0480931	0.00156368	0.00862964	0.0465453	0.0620259	0.453741	0.510459
Hannum_Accel	NfL	0.128073	0.0483392	0.0083663	0.0188242	0.18659	0.06112	0.00252437	0.0227193
Horvath_Accel	NfL	0.108142	0.0487408	0.0270401	0.0456634	0.108697	0.0611272	0.076647	0.229941
Hannum_Accel	P-Tau181	0.10054	0.0499948	0.0449916	0.0578464	0.168879	0.0662651	0.0114635	0.0343905
Horvath_Accel	P-Tau181	0.115391	0.0498005	0.0210019	0.0456634	0.116975	0.0642825	0.0700937	0.229941
Hannum_Accel	P-Tau217	0.148461	0.049482	0.00286507	0.0187163	0.172445	0.0662297	0.00981861	0.0343905
Horvath_Accel	P-Tau217	0.146822	0.0494896	0.00318963	0.00956889	0.123504	0.0640911	0.0552048	0.229941
Hannum_Accel	P-Tau231	0.0704304	0.0497624	0.157741	0.171559	0.117508	0.0666698	0.0792947	0.13985
Horvath_Accel	P-Tau231	0.0992621	0.0497685	0.0467713	0.0601346	0.0984492	0.0642804	0.126993	0.241562
Hannum_Accel	Total-tau	0.0972182	0.0481237	0.0439998	0.0578464	0.068322	0.0641037	0.287584	0.356913
Horvath_Accel	Total-tau	0.149693	0.0479411	0.0019177	0.00862964	0.0249014	0.0632265	0.694046	0.694046
*APOE4neg = no APOE-ε4 alleles
*APOE4pos = 1 or 2 APOE-ε4 alleles

[truncated: 9 more sheets: S10, S11, S12, S13, S14, S15, S16, S17, S18]
